# Supplementary material for: Positive Influences of Ohmicsonication on Phytochemical Profile and Storage Stability of Not-from-Concentrate Mango Juice
Source: Molecules. 2022 Mar 18;27(6):1986. doi: 10.3390/molecules27061986 (PMC8950190; doi:10.3390/molecules27061986)
Supplement: Supplementary file 1 [file molecules-27-01986-s001.zip]

Archive with 1 entries (1 files):
- molecules-1624213 supplementary.pdf
